# Supplementary material for: Immunoinformatics-Aided Analysis of RSV Fusion and Attachment Glycoproteins to Design a Potent Multi-Epitope Vaccine
Source: Vaccines (Basel). 2022 Aug 24;10(9):1381. doi: 10.3390/vaccines10091381 (PMC9502547; doi:10.3390/vaccines10091381)
Supplement: Supplementary file 1 [file vaccines-10-01381-s001.zip]

Archive with 1 entries (1 files):
- vaccines-1824794-supplementary.pdf
